# Supplementary material for: Numerical investigation of low-frequency shock train oscillations in a divergent isolator with vortex generator jets
Source: PLoS One. 2025 Jul 17;20(7):e0328630. doi: 10.1371/journal.pone.0328630 (PMC12270156; doi:10.1371/journal.pone.0328630)
Supplement: S1 Table — Description: Contains time-resolved mass flow rate data at multiple cross-sections within the shock train region, used to characterize periodic flow fluctuations. (XLSX) [file pone.0328630.s001.xlsx]

## Sheet: Sheet1
Mass flow rate (kg/s)
Time/s	Plane-750mm	Plane-800mm	Plane-850mm	Plane-900mm	Plane-950mm	Plane-1030mm
0.2013	0.43973	0.43516	0.42469	0.41155	0.3996	0.38701
0.2014	0.43954	0.43449	0.42359	0.4109	0.39946	0.38739
0.2015	0.43934	0.43375	0.42269	0.41035	0.3994	0.38802
0.2016	0.43913	0.43296	0.42199	0.40988	0.39944	0.38893
0.2017	0.43892	0.43221	0.42148	0.40951	0.3996	0.39014
0.2018	0.43866	0.43149	0.42113	0.40923	0.3999	0.39165
0.2019	0.43839	0.43078	0.42092	0.40905	0.40038	0.39354
0.202	0.43808	0.4302	0.42081	0.40896	0.40108	0.39582
0.2021	0.43775	0.42968	0.42078	0.40899	0.40201	0.39854
0.2022	0.43737	0.42929	0.42082	0.4091	0.40321	0.40186
0.2023	0.43698	0.42901	0.42095	0.40937	0.40466	0.40581
0.2024	0.43658	0.42881	0.42115	0.40982	0.40633	0.41034
0.2025	0.43617	0.4287	0.42143	0.41048	0.40821	0.41536
0.2026	0.43575	0.4287	0.42177	0.41133	0.41029	0.42072
0.2027	0.43536	0.4288	0.4222	0.41241	0.41257	0.4262
0.2028	0.43498	0.42894	0.42269	0.41373	0.41506	0.43162
0.2029	0.43464	0.42912	0.42326	0.41526	0.41777	0.43677
0.203	0.43436	0.42934	0.42385	0.41706	0.42072	0.4416
0.2031	0.43416	0.42959	0.42451	0.41891	0.42384	0.44599
0.2032	0.43408	0.42987	0.42522	0.4209	0.42705	0.44997
0.2033	0.43412	0.43022	0.42603	0.42302	0.43028	0.45358
0.2034	0.43428	0.43066	0.42693	0.4252	0.43345	0.45687
0.2035	0.43453	0.43119	0.42791	0.42743	0.43649	0.45983
0.2036	0.43488	0.4318	0.429	0.42971	0.43937	0.46248
0.2037	0.43527	0.43251	0.43019	0.432	0.44207	0.46484
0.2038	0.4357	0.43331	0.43148	0.43429	0.44456	0.46692
0.2039	0.43617	0.43419	0.43286	0.43657	0.44686	0.46871
0.204	0.43665	0.43514	0.43432	0.43884	0.44899	0.47022
0.2041	0.43719	0.43616	0.43586	0.44106	0.45098	0.47147
0.2042	0.43778	0.4372	0.43742	0.44322	0.45283	0.47249
0.2043	0.43835	0.43825	0.43903	0.44532	0.4546	0.47332
0.2044	0.43895	0.43932	0.44066	0.44733	0.45627	0.47402
0.2045	0.43956	0.44039	0.44227	0.44926	0.45786	0.47463
0.2046	0.44019	0.44145	0.44385	0.45109	0.45937	0.47522
0.2047	0.44083	0.44249	0.44538	0.45283	0.46081	0.47582
0.2048	0.44147	0.44351	0.44685	0.45445	0.46219	0.47647
0.2049	0.4421	0.4445	0.44826	0.45597	0.46349	0.47719
0.205	0.44273	0.44546	0.44959	0.45736	0.46473	0.47799
0.2051	0.44333	0.44637	0.45083	0.45863	0.4659	0.47887
0.2052	0.44392	0.44724	0.45198	0.45979	0.467	0.47979
0.2053	0.44447	0.44806	0.45305	0.46085	0.46803	0.48077
0.2054	0.445	0.44883	0.45402	0.4618	0.46901	0.48176
0.2055	0.44549	0.44954	0.4549	0.46265	0.46994	0.48274
0.2056	0.44593	0.45019	0.45569	0.46341	0.47081	0.48369
0.2057	0.44633	0.45077	0.4564	0.46408	0.47162	0.4846
0.2058	0.44669	0.45129	0.45702	0.46468	0.47239	0.48544
0.2059	0.447	0.45176	0.45756	0.46522	0.4731	0.48622
0.206	0.44726	0.45215	0.458	0.4657	0.47375	0.48691
0.2061	0.44746	0.45249	0.45835	0.46611	0.47433	0.48752
0.2062	0.44762	0.45273	0.45861	0.46648	0.47484	0.48804
0.2063	0.44772	0.45293	0.45881	0.46678	0.47527	0.48848
0.2064	0.44778	0.45308	0.45893	0.46702	0.47562	0.48883
0.2065	0.4478	0.45316	0.45898	0.4672	0.47588	0.48908
0.2066	0.44779	0.45318	0.45899	0.46731	0.47603	0.48924
0.2067	0.44773	0.45314	0.45894	0.46736	0.47608	0.48927
0.2068	0.44764	0.45304	0.45885	0.46733	0.47603	0.48916
0.2069	0.44753	0.45287	0.45872	0.46718	0.47586	0.48887
0.207	0.44739	0.45265	0.45855	0.46693	0.47559	0.48836
0.2071	0.44723	0.45239	0.45834	0.46666	0.47523	0.48758
0.2072	0.44704	0.4521	0.4581	0.46632	0.4748	0.48646
0.2073	0.44685	0.45179	0.45784	0.46595	0.47428	0.48493
0.2074	0.44664	0.45149	0.45755	0.4655	0.47369	0.48292
0.2075	0.44643	0.45117	0.45722	0.46503	0.47299	0.48034
0.2076	0.44621	0.45086	0.45691	0.46451	0.47217	0.47716
0.2077	0.44598	0.45053	0.45655	0.46396	0.47125	0.47338
0.2078	0.44575	0.45021	0.45618	0.46336	0.4702	0.46906
0.2079	0.44552	0.44989	0.45578	0.46269	0.46903	0.46428
0.208	0.44529	0.44956	0.45534	0.46196	0.46773	0.45914
0.2081	0.44506	0.44922	0.45487	0.46115	0.46629	0.45375
0.2082	0.44484	0.44888	0.45437	0.46027	0.46474	0.44823
0.2083	0.44462	0.44855	0.45383	0.4593	0.46311	0.44261
0.2084	0.4444	0.4482	0.45324	0.45825	0.46143	0.43714
0.2085	0.44419	0.44783	0.45261	0.45712	0.45968	0.43179
0.2086	0.44399	0.44747	0.45194	0.45592	0.45789	0.42667
0.2087	0.44379	0.44708	0.4512	0.45466	0.45605	0.42189
0.2088	0.4436	0.44668	0.45041	0.45334	0.45413	0.41741
0.2089	0.44342	0.44627	0.44956	0.45196	0.45205	0.41334
0.209	0.44324	0.44583	0.44865	0.45056	0.44964	0.40968
0.2091	0.44307	0.44538	0.44769	0.44914	0.44664	0.40639
0.2092	0.4429	0.4449	0.44668	0.4477	0.44278	0.40355
0.2093	0.44274	0.4444	0.44564	0.44625	0.4381	0.40111
0.2094	0.44258	0.44388	0.44458	0.4448	0.43309	0.39907
0.2095	0.44242	0.44334	0.44352	0.44331	0.42827	0.39741
0.2096	0.44227	0.44279	0.44248	0.44172	0.42386	0.39605
0.2097	0.44212	0.44222	0.44147	0.43995	0.41989	0.39496
0.2098	0.44197	0.44166	0.4405	0.43792	0.41635	0.39407
0.2099	0.44181	0.4411	0.43955	0.43556	0.41322	0.39332
0.21	0.44166	0.44054	0.43863	0.43286	0.41049	0.39261
0.2101	0.44151	0.44001	0.43772	0.42991	0.40815	0.3919
0.2102	0.44136	0.4395	0.43679	0.42691	0.40617	0.39118
0.2103	0.4412	0.43901	0.4358	0.42408	0.40455	0.39044
0.2104	0.44104	0.43855	0.43471	0.42154	0.40327	0.38967
0.2105	0.44087	0.43811	0.43348	0.41934	0.40225	0.38893
0.2106	0.44069	0.43768	0.43211	0.41744	0.40146	0.38825
0.2107	0.44051	0.43726	0.43061	0.41583	0.40086	0.38767
0.2108	0.44032	0.43682	0.42906	0.41447	0.4004	0.38722
0.2109	0.44013	0.43634	0.42752	0.41333	0.40005	0.38692
0.211	0.43994	0.4358	0.42607	0.41238	0.39979	0.38684
0.2111	0.43974	0.4352	0.42477	0.4116	0.39959	0.38697
0.2112	0.43955	0.43454	0.42366	0.41093	0.39945	0.38733
0.2113	0.43935	0.4338	0.42274	0.41038	0.39939	0.38793
0.2114	0.43914	0.43301	0.42202	0.4099	0.39942	0.38882
0.2115	0.43894	0.43225	0.42151	0.40952	0.39957	0.39002
0.2116	0.43868	0.43154	0.42115	0.40924	0.39986	0.39152
0.2117	0.43841	0.43082	0.42093	0.40904	0.40033	0.39337
0.2118	0.4381	0.43022	0.42081	0.40895	0.401	0.39562
0.2119	0.43777	0.42971	0.42077	0.40897	0.40192	0.39831
0.212	0.4374	0.42931	0.42081	0.40908	0.4031	0.40159
0.2121	0.43701	0.42902	0.42093	0.40933	0.40453	0.40548
0.2122	0.4366	0.42882	0.42113	0.40977	0.40619	0.40997
0.2123	0.43619	0.4287	0.4214	0.41041	0.40806	0.41496
0.2124	0.43578	0.42869	0.42174	0.41125	0.41012	0.4203
0.2125	0.43538	0.42878	0.42216	0.41231	0.41239	0.42578
0.2126	0.435	0.42892	0.42265	0.41362	0.41486	0.43121
0.2127	0.43466	0.42911	0.42321	0.41514	0.41756	0.4364
0.2128	0.43437	0.42932	0.4238	0.41691	0.42049	0.44125
0.2129	0.43417	0.42957	0.42445	0.41878	0.4236	0.44567
0.213	0.43408	0.42985	0.42517	0.42075	0.42681	0.44969
0.2131	0.43412	0.43019	0.42596	0.42286	0.43004	0.45332
0.2132	0.43426	0.43063	0.42685	0.42504	0.43322	0.45663
0.2133	0.43451	0.43115	0.42784	0.42727	0.43627	0.45961
0.2134	0.43485	0.43176	0.42892	0.42954	0.43917	0.46229
0.2135	0.43524	0.43246	0.4301	0.43183	0.44187	0.46467
0.2136	0.43567	0.43325	0.43138	0.43413	0.44438	0.46677
0.2137	0.43613	0.43413	0.43275	0.43641	0.4467	0.46858
0.2138	0.43662	0.43507	0.43421	0.43867	0.44884	0.47011
0.2139	0.43716	0.43608	0.43574	0.4409	0.45084	0.47138
0.214	0.43774	0.43712	0.43731	0.44307	0.4527	0.47242
0.2141	0.43831	0.43818	0.43891	0.44517	0.45448	0.47326
0.2142	0.4389	0.43924	0.44054	0.44719	0.45616	0.47397
0.2143	0.43951	0.44031	0.44215	0.44912	0.45775	0.47459
0.2144	0.44015	0.44137	0.44373	0.45096	0.45927	0.47518
0.2145	0.44079	0.44242	0.44527	0.45271	0.46071	0.47578
0.2146	0.44143	0.44343	0.44675	0.45434	0.46209	0.47643
0.2147	0.44206	0.44443	0.44816	0.45586	0.4634	0.47715
0.2148	0.44269	0.44539	0.44949	0.45726	0.46465	0.47795
0.2149	0.44329	0.44631	0.45074	0.45854	0.46582	0.47881
0.215	0.44388	0.44718	0.4519	0.45971	0.46693	0.47974
0.2151	0.44444	0.44801	0.45297	0.46078	0.46797	0.48071
0.2152	0.44496	0.44878	0.45395	0.46173	0.46895	0.4817
0.2153	0.44545	0.44949	0.45484	0.46259	0.46988	0.48269
0.2154	0.4459	0.45014	0.45564	0.46336	0.47075	0.48364
0.2155	0.4463	0.45073	0.45635	0.46404	0.47158	0.48455
0.2156	0.44667	0.45126	0.45698	0.46464	0.47234	0.4854
0.2157	0.44698	0.45172	0.45752	0.46519	0.47306	0.48618
0.2158	0.44724	0.45212	0.45797	0.46567	0.47371	0.48688
0.2159	0.44745	0.45246	0.45833	0.46609	0.4743	0.48749
0.216	0.44761	0.45272	0.4586	0.46646	0.47482	0.48802
0.2161	0.44772	0.45292	0.4588	0.46676	0.47525	0.48847
0.2162	0.44778	0.45307	0.45892	0.46701	0.47561	0.48882
0.2163	0.4478	0.45316	0.45899	0.46719	0.47587	0.48908
0.2164	0.44779	0.45318	0.45899	0.46731	0.47603	0.48924
0.2165	0.44774	0.45315	0.45895	0.46736	0.47609	0.48928
0.2166	0.44765	0.45305	0.45886	0.46734	0.47604	0.48918
0.2167	0.44754	0.45289	0.45873	0.4672	0.47588	0.48891
0.2168	0.4474	0.45267	0.45856	0.46695	0.47562	0.48842
0.2169	0.44724	0.45241	0.45836	0.46668	0.47527	0.48766
0.217	0.44706	0.45212	0.45813	0.46635	0.47483	0.48657
0.2171	0.44687	0.45182	0.45787	0.46598	0.47433	0.48507
0.2172	0.44666	0.45151	0.45758	0.46554	0.47374	0.4831
0.2173	0.44645	0.4512	0.45725	0.46507	0.47305	0.48056
0.2174	0.44622	0.45088	0.45694	0.46455	0.47224	0.47743
0.2175	0.446	0.45056	0.45658	0.464	0.47132	0.47368
0.2176	0.44577	0.45024	0.45621	0.46341	0.47028	0.4694
0.2177	0.44554	0.44991	0.45581	0.46275	0.46912	0.46465
0.2178	0.44531	0.44958	0.45537	0.46202	0.46784	0.45953
0.2179	0.44508	0.44925	0.45491	0.46121	0.4664	0.45416
0.218	0.44486	0.44891	0.45441	0.46033	0.46486	0.44864
0.2181	0.44464	0.44858	0.45387	0.45938	0.46324	0.44301
0.2182	0.44442	0.44823	0.45329	0.45834	0.46156	0.43754
0.2183	0.44421	0.44786	0.45266	0.45721	0.45981	0.43217
0.2184	0.444	0.44749	0.45199	0.45602	0.45802	0.42703
0.2185	0.44381	0.44711	0.45126	0.45476	0.45619	0.42223
0.2186	0.44362	0.44671	0.45047	0.45344	0.45427	0.41773
0.2187	0.44343	0.4463	0.44962	0.45206	0.45221	0.41362
0.2188	0.44325	0.44586	0.44872	0.45066	0.44983	0.40993
0.2189	0.44308	0.44541	0.44776	0.44925	0.44688	0.40661
0.219	0.44291	0.44493	0.44675	0.4478	0.44309	0.40374
0.2191	0.44275	0.44444	0.44571	0.44636	0.43846	0.40127
0.2192	0.44259	0.44392	0.44465	0.44491	0.43345	0.39919
0.2193	0.44243	0.44338	0.4436	0.44342	0.42861	0.39751
0.2194	0.44228	0.44283	0.44256	0.44184	0.42416	0.39613
0.2195	0.44213	0.44227	0.44155	0.44009	0.42016	0.39502
0.2196	0.44198	0.4417	0.44057	0.43807	0.41659	0.39412
0.2197	0.44182	0.44114	0.43962	0.43574	0.41343	0.39337
0.2198	0.44167	0.44058	0.4387	0.43306	0.41067	0.39266
0.2199	0.44152	0.44005	0.43779	0.43013	0.4083	0.39195
0.22	0.44137	0.43954	0.43686	0.42713	0.4063	0.39123
0.2201	0.44121	0.43905	0.43588	0.42428	0.40465	0.39049
0.2202	0.44105	0.43859	0.4348	0.42172	0.40335	0.38973
0.2203	0.44088	0.43814	0.43358	0.41948	0.40231	0.38898
0.2204	0.4407	0.43772	0.43221	0.41756	0.40151	0.38829
0.2205	0.44052	0.43729	0.43072	0.41594	0.4009	0.38771
0.2206	0.44034	0.43685	0.42917	0.41456	0.40043	0.38725
0.2207	0.44014	0.43638	0.42762	0.4134	0.40008	0.38694
0.2208	0.43995	0.43585	0.42617	0.41244	0.39981	0.38684
0.2209	0.43976	0.43525	0.42486	0.41165	0.39961	0.38695
0.221	0.43957	0.43459	0.42373	0.41098	0.39946	0.3873
0.2211	0.43937	0.43386	0.4228	0.41042	0.39939	0.38788
0.2212	0.43916	0.43307	0.42207	0.40994	0.39941	0.38875
0.2213	0.43896	0.43231	0.42154	0.40955	0.39955	0.38994
0.2214	0.4387	0.43158	0.42117	0.40926	0.39984	0.39139
0.2215	0.43843	0.43087	0.42094	0.40906	0.40029	0.39323
0.2216	0.43813	0.43026	0.42081	0.40895	0.40095	0.39545
0.2217	0.4378	0.42974	0.42077	0.40897	0.40184	0.39811
0.2218	0.43742	0.42933	0.4208	0.40906	0.40301	0.40133
0.2219	0.43704	0.42904	0.42092	0.40931	0.40442	0.40518
0.222	0.43663	0.42883	0.42111	0.40973	0.40606	0.40962
0.2221	0.43622	0.4287	0.42138	0.41035	0.40792	0.41458
0.2222	0.43581	0.42869	0.42172	0.41118	0.40997	0.4199
0.2223	0.43541	0.42877	0.42213	0.41223	0.41222	0.42538
0.2224	0.43503	0.42891	0.42261	0.41351	0.41468	0.43082
0.2225	0.43468	0.42909	0.42317	0.41503	0.41736	0.43603
0.2226	0.43439	0.4293	0.42376	0.41677	0.42028	0.44091
0.2227	0.43418	0.42955	0.4244	0.41864	0.42337	0.44537
0.2228	0.43408	0.42983	0.42511	0.4206	0.42657	0.44942
0.2229	0.43411	0.43017	0.4259	0.42271	0.42981	0.45308
0.223	0.43425	0.43059	0.42679	0.42488	0.43299	0.45641
0.2231	0.43449	0.43111	0.42776	0.42711	0.43606	0.45941
0.2232	0.43482	0.43171	0.42883	0.42938	0.43896	0.46212
0.2233	0.43521	0.4324	0.43001	0.43167	0.44168	0.46452
0.2234	0.43564	0.43319	0.43128	0.43396	0.4442	0.46663
0.2235	0.4361	0.43406	0.43265	0.43624	0.44653	0.46847
0.2236	0.43658	0.435	0.43411	0.43851	0.44869	0.47002
0.2237	0.43712	0.43601	0.43563	0.44074	0.45069	0.4713
0.2238	0.43769	0.43705	0.43719	0.44291	0.45257	0.47235
0.2239	0.43827	0.4381	0.43879	0.44502	0.45435	0.4732
0.224	0.43886	0.43917	0.44042	0.44705	0.45604	0.47392
0.2241	0.43947	0.44024	0.44203	0.44898	0.45763	0.47454
0.2242	0.4401	0.44129	0.44362	0.45083	0.45916	0.47513
0.2243	0.44074	0.44234	0.44516	0.45259	0.46061	0.47573
0.2244	0.44138	0.44336	0.44664	0.45423	0.46199	0.47637
0.2245	0.44201	0.44436	0.44806	0.45576	0.46331	0.47708
0.2246	0.44264	0.44532	0.4494	0.45717	0.46456	0.47788
0.2247	0.44325	0.44624	0.45066	0.45845	0.46574	0.47874
0.2248	0.44384	0.44712	0.45182	0.45963	0.46685	0.47966
0.2249	0.4444	0.44795	0.4529	0.4607	0.46789	0.48063
0.225	0.44492	0.44872	0.45388	0.46167	0.46888	0.48162
0.2251	0.44542	0.44944	0.45478	0.46253	0.46981	0.4826
0.2252	0.44587	0.45009	0.45559	0.46331	0.47069	0.48356
0.2253	0.44628	0.45069	0.4563	0.46399	0.47151	0.48448
0.2254	0.44664	0.45122	0.45694	0.4646	0.47228	0.48533
0.2255	0.44696	0.45169	0.45748	0.46515	0.473	0.48611
0.2256	0.44722	0.4521	0.45794	0.46563	0.47366	0.48682
0.2257	0.44744	0.45244	0.4583	0.46606	0.47425	0.48744
0.2258	0.4476	0.4527	0.45858	0.46643	0.47478	0.48797
0.2259	0.44771	0.4529	0.45878	0.46674	0.47522	0.48842
0.226	0.44778	0.45306	0.45892	0.46699	0.47558	0.48878
0.2261	0.4478	0.45315	0.45898	0.46718	0.47585	0.48906
0.2262	0.44779	0.45318	0.45899	0.4673	0.47602	0.48922
0.2263	0.44774	0.45315	0.45895	0.46736	0.47608	0.48927
0.2264	0.44766	0.45306	0.45887	0.46734	0.47605	0.48919
0.2265	0.44755	0.4529	0.45874	0.46721	0.47589	0.48893
0.2266	0.44741	0.45268	0.45858	0.46697	0.47563	0.48845
0.2267	0.44725	0.45243	0.45838	0.4667	0.47529	0.48771
0.2268	0.44707	0.45214	0.45814	0.46637	0.47486	0.48665
0.2269	0.44688	0.45184	0.45788	0.46601	0.47436	0.48519
0.227	0.44667	0.45153	0.4576	0.46557	0.47378	0.48325
0.2271	0.44646	0.45122	0.45727	0.4651	0.4731	0.48075
0.2272	0.44624	0.4509	0.45696	0.46459	0.4723	0.47767
0.2273	0.44601	0.45058	0.45661	0.46404	0.47139	0.47397
0.2274	0.44578	0.45026	0.45623	0.46345	0.47036	0.46973
0.2275	0.44555	0.44993	0.45584	0.46279	0.46921	0.465
0.2276	0.44532	0.4496	0.45541	0.46207	0.46793	0.45991
0.2277	0.4451	0.44927	0.45494	0.46127	0.46651	0.45455
0.2278	0.44487	0.44893	0.45445	0.4604	0.46497	0.44903
0.2279	0.44465	0.4486	0.45391	0.45945	0.46335	0.44341
0.228	0.44443	0.44825	0.45333	0.45841	0.46168	0.43793
0.2281	0.44422	0.44788	0.45271	0.45729	0.45994	0.43255
0.2282	0.44402	0.44752	0.45204	0.4561	0.45815	0.42739
0.2283	0.44382	0.44714	0.45131	0.45485	0.45632	0.42257
0.2284	0.44363	0.44674	0.45053	0.45353	0.45441	0.41804
0.2285	0.44344	0.44633	0.44969	0.45216	0.45236	0.41391
0.2286	0.44327	0.44589	0.44879	0.45076	0.45002	0.41019
0.2287	0.44309	0.44544	0.44783	0.44935	0.44712	0.40684
0.2288	0.44293	0.44497	0.44683	0.44791	0.4434	0.40394
0.2289	0.44276	0.44447	0.44579	0.44646	0.43881	0.40144
0.229	0.4426	0.44395	0.44473	0.44501	0.43381	0.39934
0.2291	0.44245	0.44342	0.44367	0.44353	0.42895	0.39763
0.2292	0.44229	0.44287	0.44263	0.44196	0.42447	0.39623
0.2293	0.44214	0.44231	0.44162	0.44022	0.42044	0.3951
0.2294	0.44199	0.44174	0.44064	0.43823	0.41684	0.39418
0.2295	0.44184	0.44118	0.43969	0.43592	0.41365	0.39342
0.2296	0.44168	0.44062	0.43877	0.43327	0.41086	0.3927
0.2297	0.44153	0.44009	0.43786	0.43035	0.40846	0.392
0.2298	0.44138	0.43957	0.43693	0.42735	0.40643	0.39128
0.2299	0.44122	0.43908	0.43595	0.42448	0.40476	0.39055
0.23	0.44106	0.43862	0.43488	0.42189	0.40343	0.38978
0.2301	0.44089	0.43818	0.43367	0.41964	0.40238	0.38903
0.2302	0.44072	0.43775	0.43232	0.4177	0.40156	0.38834
0.2303	0.44054	0.43732	0.43084	0.41605	0.40093	0.38774
0.2304	0.44035	0.43688	0.42928	0.41465	0.40046	0.38727
0.2305	0.44015	0.43641	0.42773	0.41348	0.40009	0.38696
0.2306	0.43996	0.43589	0.42627	0.41251	0.39982	0.38684
0.2307	0.43977	0.43529	0.42495	0.4117	0.39961	0.38694
0.2308	0.43958	0.43464	0.42381	0.41102	0.39947	0.38726
0.2309	0.43938	0.43391	0.42286	0.41045	0.39939	0.38783
0.231	0.43917	0.43313	0.42211	0.40997	0.3994	0.38867
0.2311	0.43897	0.43236	0.42157	0.40957	0.39954	0.38983
0.2312	0.43872	0.43163	0.42119	0.40927	0.39981	0.39127
0.2313	0.43845	0.43092	0.42095	0.40907	0.40024	0.39309
0.2314	0.43815	0.43029	0.42082	0.40895	0.40089	0.39527
0.2315	0.43782	0.42978	0.42077	0.40896	0.40177	0.39791
0.2316	0.43745	0.42936	0.4208	0.40905	0.40291	0.40109
0.2317	0.43707	0.42905	0.42091	0.40928	0.40431	0.40488
0.2318	0.43666	0.42884	0.42109	0.4097	0.40594	0.40928
0.2319	0.43625	0.42871	0.42135	0.4103	0.40778	0.41421
0.232	0.43584	0.42868	0.42169	0.41111	0.40982	0.4195
0.2321	0.43544	0.42876	0.4221	0.41215	0.41205	0.42498
0.2322	0.43506	0.42889	0.42257	0.41341	0.41449	0.43043
0.2323	0.4347	0.42908	0.42314	0.41491	0.41715	0.43567
0.2324	0.43441	0.42929	0.42371	0.41662	0.42006	0.44056
0.2325	0.43419	0.42953	0.42436	0.4185	0.42314	0.44505
0.2326	0.43409	0.4298	0.42506	0.42045	0.42634	0.44914
0.2327	0.4341	0.43014	0.42585	0.42255	0.42957	0.45282
0.2328	0.43423	0.43056	0.42672	0.42472	0.43276	0.45617
0.2329	0.43447	0.43106	0.42769	0.42694	0.43584	0.4592
0.233	0.4348	0.43166	0.42875	0.42921	0.43876	0.46193
0.2331	0.43518	0.43235	0.42992	0.4315	0.44149	0.46436
0.2332	0.43561	0.43313	0.43119	0.43379	0.44403	0.4665
0.2333	0.43607	0.43399	0.43255	0.43608	0.44637	0.46835
0.2334	0.43655	0.43493	0.434	0.43835	0.44854	0.46992
0.2335	0.43708	0.43593	0.43552	0.44058	0.45056	0.47122
0.2336	0.43765	0.43697	0.43708	0.44276	0.45244	0.47229
0.2337	0.43823	0.43802	0.43868	0.44487	0.45423	0.47315
0.2338	0.43882	0.43909	0.4403	0.44691	0.45592	0.47388
0.2339	0.43942	0.44016	0.44192	0.44885	0.45753	0.4745
0.234	0.44005	0.44122	0.44351	0.45071	0.45906	0.47509
0.2341	0.44069	0.44227	0.44505	0.45247	0.46051	0.47569
0.2342	0.44134	0.44329	0.44654	0.45411	0.4619	0.47633
0.2343	0.44197	0.44429	0.44796	0.45565	0.46322	0.47703
0.2344	0.4426	0.44525	0.4493	0.45707	0.46448	0.47782
0.2345	0.4432	0.44618	0.45057	0.45837	0.46566	0.47868
0.2346	0.44379	0.44706	0.45174	0.45955	0.46677	0.47959
0.2347	0.44436	0.44789	0.45283	0.46063	0.46782	0.48056
0.2348	0.44489	0.44867	0.45382	0.4616	0.46881	0.48155
0.2349	0.44538	0.44939	0.45472	0.46248	0.46975	0.48254
0.235	0.44584	0.45005	0.45553	0.46326	0.47063	0.4835
0.2351	0.44625	0.45065	0.45626	0.46395	0.47146	0.48442
0.2352	0.44662	0.45119	0.4569	0.46456	0.47223	0.48528
0.2353	0.44694	0.45166	0.45745	0.46511	0.47296	0.48607
0.2354	0.44721	0.45207	0.45791	0.4656	0.47362	0.48678
0.2355	0.44742	0.45242	0.45828	0.46603	0.47422	0.4874
0.2356	0.44759	0.45269	0.45856	0.46641	0.47474	0.48794
0.2357	0.44771	0.45289	0.45877	0.46672	0.47519	0.4884
0.2358	0.44778	0.45305	0.45891	0.46698	0.47556	0.48876
0.2359	0.4478	0.45315	0.45898	0.46717	0.47583	0.48904
0.236	0.44779	0.45318	0.459	0.4673	0.47601	0.48922
0.2361	0.44775	0.45316	0.45896	0.46736	0.47608	0.48928
0.2362	0.44767	0.45307	0.45888	0.46735	0.47606	0.4892
0.2363	0.44756	0.45291	0.45875	0.46723	0.47591	0.48896
0.2364	0.44742	0.4527	0.45859	0.46699	0.47566	0.4885
0.2365	0.44726	0.45245	0.45839	0.46673	0.47532	0.48778
0.2366	0.44709	0.45216	0.45816	0.4664	0.4749	0.48674
0.2367	0.44689	0.45186	0.4579	0.46604	0.4744	0.48531
0.2368	0.44669	0.45155	0.45762	0.4656	0.47383	0.48341
0.2369	0.44648	0.45124	0.4573	0.46514	0.47316	0.48096
0.237	0.44625	0.45092	0.45698	0.46463	0.47236	0.47791
0.2371	0.44603	0.4506	0.45663	0.46408	0.47146	0.47426
0.2372	0.4458	0.45028	0.45626	0.4635	0.47044	0.47006
0.2373	0.44557	0.44996	0.45587	0.46284	0.4693	0.46536
0.2374	0.44534	0.44963	0.45544	0.46213	0.46803	0.46029
0.2375	0.44511	0.44929	0.45498	0.46133	0.46662	0.45495
0.2376	0.44489	0.44895	0.45448	0.46046	0.46508	0.44943
0.2377	0.44467	0.44862	0.45395	0.45952	0.46348	0.44382
0.2378	0.44445	0.44828	0.45337	0.45849	0.4618	0.43833
0.2379	0.44424	0.44791	0.45275	0.45738	0.46006	0.43293
0.238	0.44403	0.44755	0.45209	0.45619	0.45828	0.42775
0.2381	0.44384	0.44717	0.45137	0.45494	0.45645	0.4229
0.2382	0.44364	0.44677	0.45059	0.45363	0.45455	0.41835
0.2383	0.44346	0.44636	0.44975	0.45226	0.45252	0.41419
0.2384	0.44328	0.44593	0.44885	0.45086	0.4502	0.41044
0.2385	0.44311	0.44548	0.4479	0.44945	0.44735	0.40707
0.2386	0.44294	0.445	0.4469	0.44801	0.4437	0.40413
0.2387	0.44278	0.44451	0.44586	0.44656	0.43916	0.4016
0.2388	0.44261	0.44399	0.44481	0.44511	0.43417	0.39947
0.2389	0.44246	0.44346	0.44375	0.44364	0.42928	0.39774
0.239	0.4423	0.44291	0.44271	0.44207	0.42478	0.39632
0.2391	0.44215	0.44235	0.44169	0.44035	0.42071	0.39517
0.2392	0.442	0.44178	0.44071	0.43838	0.41709	0.39424
0.2393	0.44185	0.44122	0.43976	0.4361	0.41387	0.39348
0.2394	0.4417	0.44066	0.43883	0.43347	0.41105	0.39276
0.2395	0.44155	0.44013	0.43792	0.43056	0.40862	0.39206
0.2396	0.44139	0.43961	0.437	0.42756	0.40657	0.39133
0.2397	0.44124	0.43912	0.43602	0.42468	0.40487	0.3906
0.2398	0.44107	0.43865	0.43496	0.42207	0.40351	0.38983
0.2399	0.44091	0.43821	0.43376	0.41979	0.40244	0.38908
0.24	0.44073	0.43778	0.43242	0.41783	0.4016	0.38839
0.2401	0.44055	0.43735	0.43094	0.41616	0.40097	0.38778
0.2402	0.44036	0.43692	0.42939	0.41474	0.40049	0.3873
0.2403	0.44017	0.43644	0.42784	0.41355	0.40012	0.38697
0.2404	0.43998	0.43592	0.42637	0.41256	0.39983	0.38683
0.2405	0.43978	0.43534	0.42504	0.41174	0.39962	0.38692
0.2406	0.43959	0.43469	0.42388	0.41105	0.39948	0.38723
0.2407	0.43939	0.43397	0.42292	0.41048	0.39939	0.38777
0.2408	0.43919	0.43318	0.42216	0.40999	0.3994	0.3886
0.2409	0.43898	0.43241	0.4216	0.40958	0.39952	0.38974
0.241	0.43873	0.43168	0.42121	0.40928	0.39978	0.39115
0.2411	0.43847	0.43097	0.42095	0.40907	0.40021	0.39295
0.2412	0.43818	0.43033	0.42081	0.40895	0.40084	0.39509
0.2413	0.43784	0.42982	0.42076	0.40895	0.4017	0.3977
0.2414	0.43748	0.42938	0.42078	0.40904	0.40282	0.40083
0.2415	0.43709	0.42907	0.42088	0.40926	0.40419	0.40458
0.2416	0.43669	0.42885	0.42107	0.40965	0.4058	0.40895
0.2417	0.43628	0.42871	0.42132	0.41024	0.40763	0.41383
0.2418	0.43587	0.42868	0.42165	0.41104	0.40966	0.4191
0.2419	0.43546	0.42875	0.42205	0.41205	0.41187	0.42458
0.242	0.43508	0.42887	0.42253	0.4133	0.4143	0.43003
0.2421	0.43473	0.42905	0.42309	0.41479	0.41694	0.43528
0.2422	0.43442	0.42926	0.42366	0.41648	0.41983	0.4402
0.2423	0.4342	0.4295	0.42429	0.41836	0.4229	0.44472
0.2424	0.43409	0.42977	0.425	0.4203	0.42609	0.44884
0.2425	0.43409	0.4301	0.42577	0.42238	0.42932	0.45255
0.2426	0.43421	0.43051	0.42664	0.42455	0.43251	0.45592
0.2427	0.43444	0.43101	0.4276	0.42677	0.4356	0.45897
0.2428	0.43477	0.43161	0.42866	0.42904	0.43853	0.46172
0.2429	0.43515	0.43229	0.42982	0.43132	0.44128	0.46417
0.243	0.43557	0.43306	0.43108	0.43362	0.44383	0.46632
0.2431	0.43603	0.43392	0.43244	0.4359	0.44619	0.46819
0.2432	0.4365	0.43485	0.43388	0.43817	0.44837	0.46978
0.2433	0.43704	0.43585	0.4354	0.44041	0.45039	0.47109
0.2434	0.4376	0.43689	0.43696	0.44259	0.45228	0.47218
0.2435	0.43818	0.43794	0.43855	0.44471	0.45408	0.47306
0.2436	0.43877	0.43901	0.44018	0.44675	0.45578	0.47379
0.2437	0.43937	0.44008	0.4418	0.4487	0.45739	0.47442
0.2438	0.44	0.44114	0.44339	0.45056	0.45892	0.47501
0.2439	0.44064	0.44219	0.44493	0.45233	0.46039	0.4756
0.244	0.44129	0.44321	0.44643	0.45399	0.46178	0.47624
0.2441	0.44192	0.44422	0.44785	0.45553	0.46311	0.47694
0.2442	0.44255	0.44518	0.44921	0.45696	0.46437	0.47772
0.2443	0.44316	0.44611	0.45048	0.45827	0.46556	0.47858
0.2444	0.44375	0.447	0.45166	0.45946	0.46668	0.47949
0.2445	0.44432	0.44783	0.45275	0.46055	0.46773	0.48045
0.2446	0.44485	0.44861	0.45374	0.46153	0.46873	0.48145
0.2447	0.44535	0.44934	0.45465	0.46241	0.46967	0.48243
0.2448	0.44581	0.45	0.45547	0.4632	0.47056	0.4834
0.2449	0.44622	0.45061	0.45621	0.46389	0.47139	0.48432
0.245	0.44659	0.45115	0.45685	0.46451	0.47217	0.48519
0.2451	0.44692	0.45163	0.45741	0.46507	0.4729	0.48599
0.2452	0.44719	0.45204	0.45788	0.46557	0.47356	0.48671
0.2453	0.44741	0.4524	0.45826	0.466	0.47417	0.48734
0.2454	0.44758	0.45267	0.45855	0.46638	0.4747	0.48789
0.2455	0.4477	0.45288	0.45876	0.4667	0.47516	0.48836
0.2456	0.44777	0.45304	0.4589	0.46696	0.47553	0.48873
0.2457	0.44781	0.45315	0.45898	0.46716	0.47581	0.48902
0.2458	0.4478	0.45319	0.459	0.46729	0.476	0.4892
0.2459	0.44775	0.45316	0.45897	0.46736	0.47608	0.48928
0.246	0.44767	0.45308	0.45889	0.46735	0.47606	0.48921
0.2461	0.44757	0.45293	0.45877	0.46724	0.47592	0.48898
0.2462	0.44743	0.45272	0.45861	0.46701	0.47568	0.48855
0.2463	0.44728	0.45247	0.45841	0.46675	0.47535	0.48786
0.2464	0.4471	0.45219	0.45818	0.46643	0.47494	0.48685
0.2465	0.44691	0.45189	0.45793	0.46607	0.47445	0.48545
0.2466	0.44671	0.45158	0.45765	0.46564	0.47388	0.48359
0.2467	0.4465	0.45127	0.45733	0.46518	0.47322	0.48119
0.2468	0.44627	0.45095	0.45701	0.46467	0.47243	0.47819
0.2469	0.44605	0.45063	0.45667	0.46413	0.47154	0.47459
0.247	0.44582	0.45031	0.4563	0.46355	0.47053	0.47043
0.2471	0.44559	0.44998	0.4559	0.4629	0.4694	0.46577
0.2472	0.44536	0.44966	0.45548	0.46219	0.46814	0.46074
0.2473	0.44513	0.44932	0.45502	0.4614	0.46674	0.45541
0.2474	0.44491	0.44898	0.45453	0.46054	0.46521	0.4499
0.2475	0.44469	0.44865	0.454	0.4596	0.46361	0.44431
0.2476	0.44447	0.44831	0.45342	0.45858	0.46194	0.4388
0.2477	0.44425	0.44794	0.45281	0.45747	0.46021	0.4334
0.2478	0.44405	0.44758	0.45215	0.45629	0.45843	0.42818
0.2479	0.44385	0.4472	0.45143	0.45505	0.45661	0.42331
0.248	0.44366	0.44681	0.45066	0.45374	0.45471	0.41873
0.2481	0.44347	0.4464	0.44982	0.45238	0.4527	0.41454
0.2482	0.44329	0.44596	0.44893	0.45098	0.45041	0.41076
0.2483	0.44312	0.44552	0.44798	0.44957	0.44762	0.40736
0.2484	0.44295	0.44505	0.44699	0.44813	0.44404	0.40438
0.2485	0.44279	0.44455	0.44595	0.44668	0.43957	0.40182
0.2486	0.44263	0.44404	0.4449	0.44524	0.4346	0.39966
0.2487	0.44247	0.4435	0.44384	0.44376	0.42969	0.39789
0.2488	0.44232	0.44295	0.44279	0.44221	0.42515	0.39644
0.2489	0.44216	0.44239	0.44177	0.4405	0.42105	0.39527
0.249	0.44201	0.44183	0.44079	0.43856	0.41739	0.39432
0.2491	0.44186	0.44127	0.43983	0.4363	0.41414	0.39355
0.2492	0.44171	0.44071	0.43891	0.4337	0.41128	0.39283
0.2493	0.44156	0.44017	0.438	0.43082	0.40882	0.39212
0.2494	0.44141	0.43965	0.43707	0.42781	0.40674	0.3914
0.2495	0.44125	0.43916	0.43611	0.42491	0.40501	0.39067
0.2496	0.44109	0.43869	0.43505	0.42228	0.40362	0.3899
0.2497	0.44092	0.43824	0.43387	0.41997	0.40253	0.38915
0.2498	0.44074	0.43781	0.43254	0.41799	0.40167	0.38845
0.2499	0.44057	0.43738	0.43107	0.4163	0.40102	0.38783
0.25	0.44038	0.43695	0.42953	0.41486	0.40053	0.38735
0.2501	0.44018	0.43648	0.42797	0.41365	0.40015	0.387
0.2502	0.44	0.43597	0.42649	0.41264	0.39986	0.38683
0.2503	0.4398	0.43539	0.42514	0.41181	0.39964	0.38691
0.2504	0.43961	0.43475	0.42397	0.41111	0.39949	0.3872
0.2505	0.43941	0.43403	0.42299	0.41053	0.3994	0.38772
0.2506	0.43921	0.43325	0.42221	0.41003	0.39939	0.38852
0.2507	0.439	0.43247	0.42164	0.40962	0.3995	0.38964
0.2508	0.43875	0.43174	0.42124	0.40931	0.39975	0.39102
0.2509	0.43849	0.43103	0.42097	0.40909	0.40016	0.39278
0.251	0.4382	0.43038	0.42082	0.40896	0.40077	0.39489
0.2511	0.43787	0.42986	0.42076	0.40895	0.40161	0.39747
0.2512	0.43751	0.42941	0.42078	0.40903	0.40271	0.40053
0.2513	0.43713	0.42909	0.42087	0.40923	0.40406	0.40423
0.2514	0.43672	0.42886	0.42105	0.40961	0.40565	0.40855
0.2515	0.43631	0.42871	0.4213	0.41018	0.40747	0.4134
0.2516	0.4359	0.42868	0.42162	0.41096	0.40948	0.41865
0.2517	0.4355	0.42874	0.42202	0.41195	0.41167	0.42411
0.2518	0.43511	0.42886	0.42248	0.41318	0.41409	0.42957
0.2519	0.43475	0.42904	0.42303	0.41465	0.41671	0.43484
0.252	0.43445	0.42924	0.42361	0.41632	0.41958	0.43979
0.2521	0.43422	0.42948	0.42424	0.4182	0.42263	0.44434
0.2522	0.43409	0.42975	0.42493	0.42013	0.42581	0.4485
0.2523	0.43409	0.43007	0.4257	0.4222	0.42904	0.45224
0.2524	0.4342	0.43047	0.42656	0.42436	0.43224	0.45563
0.2525	0.43442	0.43096	0.42752	0.42658	0.43534	0.45872
0.2526	0.43473	0.43155	0.42857	0.42884	0.43829	0.46149
0.2527	0.43511	0.43222	0.42972	0.43113	0.44105	0.46396
0.2528	0.43554	0.43299	0.43097	0.43342	0.44362	0.46614
0.2529	0.43599	0.43384	0.43232	0.43571	0.44599	0.46803
0.253	0.43646	0.43477	0.43375	0.43798	0.44819	0.46965
0.2531	0.437	0.43577	0.43526	0.44022	0.45023	0.47099
0.2532	0.43755	0.4368	0.43682	0.4424	0.45213	0.47209
0.2533	0.43814	0.43785	0.43842	0.44453	0.45393	0.47299
0.2534	0.43872	0.43892	0.44004	0.44658	0.45564	0.47373
0.2535	0.43932	0.43999	0.44166	0.44854	0.45726	0.47437
0.2536	0.43995	0.44105	0.44325	0.4504	0.4588	0.47496
0.2537	0.44059	0.4421	0.4448	0.45218	0.46027	0.47555
0.2538	0.44123	0.44312	0.4463	0.45385	0.46167	0.47618
0.2539	0.44186	0.44413	0.44774	0.45541	0.463	0.47688
0.254	0.44249	0.4451	0.44909	0.45685	0.46427	0.47766
0.2541	0.44311	0.44603	0.45037	0.45816	0.46546	0.4785
0.2542	0.4437	0.44692	0.45156	0.45937	0.46659	0.47941
0.2543	0.44427	0.44776	0.45266	0.46046	0.46765	0.48037
0.2544	0.44481	0.44855	0.45366	0.46145	0.46865	0.48136
0.2545	0.44531	0.44928	0.45458	0.46234	0.4696	0.48235
0.2546	0.44577	0.44995	0.45541	0.46314	0.47049	0.48332
0.2547	0.44619	0.45056	0.45615	0.46384	0.47133	0.48425
0.2548	0.44656	0.45111	0.4568	0.46447	0.47211	0.48512
0.2549	0.44689	0.45159	0.45737	0.46503	0.47284	0.48593
0.255	0.44717	0.45201	0.45785	0.46553	0.47351	0.48665
0.2551	0.44739	0.45237	0.45823	0.46597	0.47412	0.4873
0.2552	0.44757	0.45265	0.45853	0.46635	0.47466	0.48785
0.2553	0.44769	0.45287	0.45875	0.46668	0.47513	0.48833
0.2554	0.44777	0.45303	0.4589	0.46694	0.47551	0.48871
0.2555	0.4478	0.45314	0.45898	0.46715	0.4758	0.489
0.2556	0.4478	0.45319	0.45901	0.46729	0.47599	0.4892
0.2557	0.44776	0.45317	0.45898	0.46736	0.47608	0.48928
0.2558	0.44768	0.45309	0.4589	0.46736	0.47607	0.48923
0.2559	0.44758	0.45295	0.45878	0.46726	0.47594	0.48902
0.256	0.44745	0.45275	0.45863	0.46704	0.47571	0.4886
0.2561	0.44729	0.4525	0.45843	0.46678	0.47539	0.48793
0.2562	0.44712	0.45222	0.45821	0.46646	0.47498	0.48695
0.2563	0.44693	0.45192	0.45795	0.4661	0.4745	0.48559
0.2564	0.44673	0.45161	0.45768	0.46568	0.47394	0.48378
0.2565	0.44651	0.4513	0.45736	0.46523	0.47328	0.48143
0.2566	0.44629	0.45098	0.45704	0.46472	0.47251	0.47848
0.2567	0.44607	0.45066	0.4567	0.46418	0.47163	0.47494
0.2568	0.44584	0.45034	0.45633	0.4636	0.47062	0.47082
0.2569	0.44561	0.45001	0.45594	0.46296	0.4695	0.4662
0.257	0.44538	0.44969	0.45552	0.46226	0.46826	0.4612
0.2571	0.44515	0.44935	0.45506	0.46148	0.46687	0.45589
0.2572	0.44493	0.44901	0.45457	0.46062	0.46535	0.45039
0.2573	0.44471	0.44868	0.45405	0.45969	0.46376	0.44481
0.2574	0.44449	0.44834	0.45348	0.45867	0.46209	0.43929
0.2575	0.44427	0.44798	0.45287	0.45758	0.46037	0.43387
0.2576	0.44407	0.44761	0.45221	0.4564	0.45859	0.42863
0.2577	0.44387	0.44723	0.4515	0.45516	0.45677	0.42373
0.2578	0.44368	0.44684	0.45073	0.45386	0.45488	0.41912
0.2579	0.44349	0.44643	0.4499	0.4525	0.45288	0.41489
0.258	0.44331	0.446	0.44901	0.4511	0.45063	0.41108
0.2581	0.44314	0.44556	0.44807	0.44969	0.44789	0.40764
0.2582	0.44297	0.44509	0.44708	0.44826	0.44439	0.40462
0.2583	0.4428	0.4446	0.44604	0.44681	0.43999	0.40203
0.2584	0.44264	0.44408	0.44499	0.44536	0.43504	0.39983
0.2585	0.44248	0.44355	0.44393	0.44389	0.43011	0.39803
0.2586	0.44233	0.443	0.44288	0.44235	0.42553	0.39656
0.2587	0.44218	0.44244	0.44186	0.44066	0.42139	0.39536
0.2588	0.44202	0.44188	0.44087	0.43874	0.41769	0.39439
0.2589	0.44187	0.44131	0.43992	0.43651	0.41441	0.39361
0.259	0.44172	0.44076	0.43899	0.43394	0.41152	0.39288
0.2591	0.44157	0.44022	0.43807	0.43108	0.40902	0.39218
0.2592	0.44142	0.43969	0.43715	0.42807	0.4069	0.39146
0.2593	0.44126	0.4392	0.43619	0.42516	0.40514	0.39073
0.2594	0.4411	0.43873	0.43515	0.4225	0.40372	0.38997
0.2595	0.44094	0.43828	0.43398	0.42016	0.40261	0.38921
0.2596	0.44076	0.43784	0.43266	0.41815	0.40173	0.38851
0.2597	0.44058	0.43742	0.4312	0.41643	0.40106	0.38788
0.2598	0.4404	0.43699	0.42966	0.41497	0.40056	0.38738
0.2599	0.4402	0.43653	0.4281	0.41374	0.40017	0.38702
0.26	0.44001	0.43602	0.42661	0.41272	0.39988	0.38683
0.2601	0.43982	0.43545	0.42525	0.41187	0.39966	0.38689
0.2602	0.43962	0.43481	0.42407	0.41116	0.3995	0.38716
0.2603	0.43942	0.43409	0.42307	0.41057	0.3994	0.38766
0.2604	0.43923	0.43332	0.42227	0.41007	0.39939	0.38844
0.2605	0.43901	0.43254	0.42168	0.40965	0.39949	0.38953
0.2606	0.43877	0.4318	0.42126	0.40933	0.39972	0.39088
