# Supplementary material for: Numerical investigation of low-frequency shock train oscillations in a divergent isolator with vortex generator jets
Source: PLoS One. 2025 Jul 17;20(7):e0328630. doi: 10.1371/journal.pone.0328630 (PMC12270156; doi:10.1371/journal.pone.0328630)
Supplement: S2 Table — Description: Records the time-dependent position of the shock train leading edge, enabling calculation of its oscillation velocity. (XLSX) [file pone.0328630.s002.xlsx]

## Sheet: Sheet1
The leading edge positions X (mm)
Time/s	DW-LE	PC-LE	CSZ-LE
0.2013	757.213	799.026	685.531
0.2014	755.885	797.035	685.531
0.2015	754.425	795.044	685.531
0.2016	753.23	793.053	685.531
0.2017	752.036	791.062	685.531
0.2018	750.443	789.07	685.531
0.2019	748.85	787.079	685.531
0.202	747.257	785.088	685.133
0.2021	745.266	783.097	684.337
0.2022	743.275	781.504	683.54
0.2023	741.682	779.911	682.345
0.2024	740.089	778.318	680.752
0.2025	738.496	776.725	679.16
0.2026	736.903	775.132	677.567
0.2027	735.31	773.141	675.575
0.2028	733.319	771.15	673.584
0.2029	731.726	769.159	671.593
0.203	730.133	767.168	669.602
0.2031	728.54	765.177	667.611
0.2032	726.947	762.787	665.62
0.2033	725.354	760.398	663.23
0.2034	723.363	758.009	660.841
0.2035	721.77	755.619	658.452
0.2036	720.177	753.23	656.062
0.2037	718.584	751.239	653.673
0.2038	716.991	749.247	651.283
0.2039	715.398	746.858	648.894
0.204	713.407	744.469	646.505
0.2041	711.814	742.079	644.115
0.2042	710.221	740.088	641.726
0.2043	708.629	738.097	639.735
0.2044	707.434	736.504	637.744
0.2045	706.637	734.911	635.752
0.2046	705.443	733.318	634.159
0.2047	704.646	731.725	632.567
0.2048	704.248	730.132	630.974
0.2049	703.85	728.938	629.779
0.205	703.452	727.743	628.584
0.2051	703.452	726.947	627.39
0.2052	703.452	725.752	626.195
0.2053	703.452	724.955	625.398
0.2054	703.452	724.159	624.602
0.2055	703.452	723.363	624.204
0.2056	703.85	722.566	623.806
0.2057	704.248	722.168	623.806
0.2058	704.646	721.77	623.806
0.2059	705.443	721.371	623.806
0.206	706.239	721.77	623.806
0.2061	707.036	722.168	623.806
0.2062	707.832	722.964	624.204
0.2063	709.027	724.159	624.602
0.2064	710.221	725.752	625
0.2065	711.416	727.743	625.797
0.2066	712.611	730.531	626.593
0.2067	714.204	733.318	627.39
0.2068	715.398	736.504	628.584
0.2069	716.593	739.69	629.779
0.207	718.186	742.478	630.974
0.2071	719.779	744.867	632.567
0.2072	720.974	747.256	633.761
0.2073	722.567	749.247	634.956
0.2074	724.159	751.637	636.549
0.2075	725.752	754.026	640.531
0.2076	727.345	756.416	645.31
0.2077	728.938	758.805	650.487
0.2078	730.531	760.796	655.664
0.2079	732.124	762.389	660.841
0.208	733.717	763.982	664.027
0.2081	734.912	765.575	666.018
0.2082	736.505	767.168	668.009
0.2083	738.098	769.159	670
0.2084	739.69	771.15	671.991
0.2085	741.283	772.743	673.584
0.2086	743.275	774.336	675.177
0.2087	744.867	775.929	676.77
0.2088	746.46	777.522	678.363
0.2089	748.053	779.115	679.558
0.209	749.646	780.708	680.354
0.2091	750.841	782.301	681.549
0.2092	752.434	783.894	682.345
0.2093	753.629	787.079	682.744
0.2094	754.823	790.663	683.142
0.2095	755.62	794.646	683.938
0.2096	756.814	798.628	684.337
0.2097	757.611	802.212	684.735
0.2098	758.407	804.203	685.133
0.2099	758.806	805.398	685.531
0.21	759.602	806.593	685.531
0.2101	760	807.389	685.531
0.2102	760.398	808.186	685.531
0.2103	760.797	808.584	685.531
0.2104	761.195	808.584	685.531
0.2105	761.195	808.186	685.531
0.2106	760.797	807.389	685.531
0.2107	760.398	806.194	685.531
0.2108	760	804.601	685.531
0.2109	759.204	803.009	685.531
0.211	758.407	801.017	685.531
0.2111	757.611	799.026	685.531
0.2112	756.416	797.035	685.531
0.2113	754.823	795.044	685.531
0.2114	753.629	793.053	685.531
0.2115	752.036	791.062	685.531
0.2116	750.443	789.07	685.531
0.2117	748.85	787.079	685.531
0.2118	747.257	785.088	685.133
0.2119	745.266	783.097	684.735
0.212	743.673	781.504	683.938
0.2121	742.08	779.911	682.744
0.2122	740.487	778.318	681.151
0.2123	738.894	776.725	679.558
0.2124	737.301	775.132	677.567
0.2125	735.31	773.141	675.575
0.2126	733.717	771.15	673.584
0.2127	732.124	769.159	671.593
0.2128	730.531	767.168	669.602
0.2129	728.938	765.177	667.611
0.213	727.345	763.186	665.62
0.2131	725.354	760.796	663.629
0.2132	723.761	758.407	661.239
0.2133	722.168	756.017	658.85
0.2134	720.575	753.628	656.46
0.2135	718.982	751.239	654.071
0.2136	717.39	749.247	651.283
0.2137	715.398	747.256	648.894
0.2138	713.407	745.265	646.505
0.2139	711.814	743.274	644.115
0.214	710.221	741.283	641.726
0.2141	708.629	739.292	639.735
0.2142	707.434	737.301	637.744
0.2143	706.637	735.309	635.752
0.2144	705.443	733.318	634.159
0.2145	704.646	731.725	632.567
0.2146	704.248	730.132	630.974
0.2147	703.85	728.938	629.779
0.2148	703.452	727.743	628.584
0.2149	703.452	726.947	627.39
0.215	703.452	725.752	626.593
0.2151	703.452	724.955	625.797
0.2152	703.452	724.159	625
0.2153	703.452	723.363	624.602
0.2154	703.85	722.566	624.204
0.2155	704.248	722.168	623.806
0.2156	704.646	721.77	623.806
0.2157	705.443	721.371	623.806
0.2158	706.239	721.77	623.806
0.2159	707.036	722.168	623.806
0.216	707.832	722.964	623.806
0.2161	709.027	724.159	624.204
0.2162	710.221	725.752	624.602
0.2163	711.416	727.743	625.398
0.2164	712.611	730.531	626.195
0.2165	714.204	733.318	627.39
0.2166	715.398	736.504	628.186
0.2167	716.593	739.69	629.381
0.2168	718.186	742.478	630.575
0.2169	719.779	744.867	632.168
0.217	720.974	747.256	633.363
0.2171	722.567	749.247	634.956
0.2172	724.159	751.239	636.549
0.2173	725.752	753.23	640.531
0.2174	726.947	755.221	645.31
0.2175	728.54	757.212	650.487
0.2176	730.133	759.203	655.664
0.2177	731.726	761.194	660.841
0.2178	733.319	763.186	663.629
0.2179	734.912	765.177	665.62
0.218	736.505	767.168	667.611
0.2181	738.098	769.159	669.602
0.2182	739.69	771.15	671.593
0.2183	741.283	772.743	673.584
0.2184	743.275	774.336	675.177
0.2185	744.867	775.929	676.77
0.2186	746.46	777.522	677.965
0.2187	748.053	779.115	679.16
0.2188	749.646	780.708	679.956
0.2189	750.841	782.301	681.151
0.219	752.434	783.894	681.947
0.2191	753.629	787.079	682.744
0.2192	754.823	790.663	683.142
0.2193	755.62	794.646	683.938
0.2194	756.814	798.628	684.337
0.2195	757.611	802.212	684.735
0.2196	758.407	804.203	685.133
0.2197	758.806	805.398	685.531
0.2198	759.602	806.593	685.531
0.2199	760	807.389	685.531
0.22	760.398	808.186	685.531
0.2201	760.797	808.584	685.531
0.2202	761.195	808.584	685.531
0.2203	761.195	808.186	685.531
0.2204	760.797	807.389	685.531
0.2205	760.398	806.194	685.531
0.2206	760	805	685.531
0.2207	759.204	803.805	685.531
0.2208	758.407	801.814	685.531
0.2209	757.611	799.823	685.531
0.221	756.416	797.832	685.531
0.2211	754.823	795.442	685.531
0.2212	753.629	793.053	685.531
0.2213	752.036	791.062	685.531
0.2214	750.443	789.07	685.531
0.2215	748.85	787.079	685.531
0.2216	747.257	785.088	685.133
0.2217	745.266	783.495	684.735
0.2218	743.673	781.902	683.938
0.2219	742.08	780.309	682.744
0.222	740.487	778.717	681.151
0.2221	738.894	777.124	679.558
0.2222	737.301	775.132	677.567
0.2223	735.31	773.141	675.575
0.2224	733.717	771.15	673.584
0.2225	732.124	769.159	671.593
0.2226	730.531	767.168	669.602
0.2227	728.938	765.177	667.611
0.2228	727.345	763.186	665.62
0.2229	725.354	760.796	663.629
0.223	723.761	758.407	661.239
0.2231	722.168	756.017	658.85
0.2232	720.575	753.628	656.46
0.2233	718.982	751.239	654.071
0.2234	717.39	749.247	651.283
0.2235	715.398	747.256	648.894
0.2236	713.407	745.265	646.505
0.2237	711.814	743.274	644.115
0.2238	710.221	741.283	641.726
0.2239	709.027	739.292	639.735
0.224	707.832	737.301	637.744
0.2241	707.036	735.309	635.752
0.2242	705.841	733.717	634.159
0.2243	705.044	732.124	632.567
0.2244	704.248	730.531	630.974
0.2245	703.85	729.336	629.779
0.2246	703.452	728.141	628.584
0.2247	703.452	726.947	627.39
0.2248	703.452	725.752	626.593
0.2249	703.452	724.955	625.797
0.225	703.452	724.159	625
0.2251	703.452	723.363	624.602
0.2252	703.452	722.566	624.204
0.2253	703.85	722.168	623.806
0.2254	704.248	721.77	623.806
0.2255	705.044	721.371	623.806
0.2256	705.841	721.77	623.806
0.2257	707.036	722.168	623.806
0.2258	707.832	722.964	623.806
0.2259	709.027	724.159	624.204
0.226	709.823	725.752	624.602
0.2261	711.018	727.743	625.398
0.2262	712.213	730.531	626.195
0.2263	713.407	733.318	627.39
0.2264	714.602	736.504	628.186
0.2265	716.195	739.69	629.381
0.2266	717.788	742.478	630.575
0.2267	718.982	744.867	631.77
0.2268	720.575	747.256	632.965
0.2269	722.168	749.247	634.558
0.227	723.761	751.239	636.151
0.2271	725.354	753.23	639.735
0.2272	726.947	755.221	644.513
0.2273	728.54	757.212	649.69
0.2274	730.133	759.203	654.867
0.2275	731.726	761.194	660.044
0.2276	733.319	763.186	663.23
0.2277	734.912	765.177	665.62
0.2278	736.505	767.168	667.611
0.2279	738.098	769.159	669.602
0.228	739.69	771.15	671.593
0.2281	741.283	772.743	673.584
0.2282	742.876	774.336	675.177
0.2283	744.469	775.929	676.77
0.2284	746.062	777.522	677.965
0.2285	747.655	778.717	679.16
0.2286	749.248	780.309	679.956
0.2287	750.841	781.902	681.151
0.2288	752.434	783.495	681.947
0.2289	753.629	785.486	682.744
0.229	754.823	789.469	683.142
0.2291	755.62	793.451	683.938
0.2292	756.814	797.433	684.337
0.2293	757.611	801.017	684.735
0.2294	758.407	804.203	685.133
0.2295	758.806	805.398	685.531
0.2296	759.602	806.593	685.531
0.2297	760	807.389	685.531
0.2298	760.398	808.186	685.531
0.2299	760.797	808.584	685.531
0.23	761.195	808.584	685.531
0.2301	761.195	808.186	685.531
0.2302	760.797	807.389	685.531
0.2303	760.398	806.194	685.531
0.2304	760	805	685.531
0.2305	759.204	803.805	685.531
0.2306	758.407	802.212	685.531
0.2307	757.611	800.221	685.531
0.2308	756.416	798.23	685.531
0.2309	755.221	795.84	685.531
0.231	754.027	793.451	685.531
0.2311	752.434	791.062	685.531
0.2312	750.841	789.07	685.531
0.2313	749.248	787.079	685.531
0.2314	747.257	785.088	685.133
0.2315	745.664	783.495	684.735
0.2316	744.071	781.902	683.938
0.2317	742.478	780.309	682.744
0.2318	740.885	778.717	681.151
0.2319	739.292	777.124	679.558
0.232	737.301	775.132	677.567
0.2321	735.31	773.141	675.575
0.2322	733.717	771.15	673.584
0.2323	732.124	769.159	671.593
0.2324	730.531	767.168	669.602
0.2325	728.938	765.177	667.611
0.2326	727.345	763.186	665.62
0.2327	725.354	761.194	663.629
0.2328	723.761	758.805	661.637
0.2329	722.168	756.416	659.248
0.233	720.575	754.026	656.859
0.2331	718.982	751.637	654.469
0.2332	717.39	749.247	652.08
0.2333	715.398	747.256	649.292
0.2334	713.805	745.265	646.903
0.2335	712.213	743.274	644.513
0.2336	710.62	741.283	642.124
0.2337	709.425	739.292	639.735
0.2338	708.23	737.301	637.744
0.2339	707.036	735.309	636.151
0.234	705.841	733.717	634.558
0.2341	705.044	732.124	632.965
0.2342	704.248	730.531	631.372
0.2343	703.85	729.336	630.177
0.2344	703.452	728.141	628.584
0.2345	703.452	726.947	627.39
0.2346	703.452	725.752	626.593
0.2347	703.452	724.955	625.797
0.2348	703.452	724.159	625
0.2349	703.452	723.363	624.602
0.235	703.452	722.566	624.204
0.2351	703.85	722.168	623.806
0.2352	704.248	721.77	623.806
0.2353	705.044	721.371	623.806
0.2354	705.841	721.77	623.806
0.2355	707.036	722.168	623.806
0.2356	707.832	722.964	623.806
0.2357	709.027	724.159	624.204
0.2358	709.823	725.752	624.602
0.2359	711.018	727.743	625.398
0.236	712.213	730.531	626.195
0.2361	713.407	733.318	627.39
0.2362	714.602	736.106	628.186
0.2363	716.195	739.292	629.381
0.2364	717.788	742.079	630.575
0.2365	718.982	744.469	631.77
0.2366	720.575	746.858	632.965
0.2367	722.168	749.247	634.558
0.2368	723.761	751.239	636.151
0.2369	725.354	753.23	638.142
0.237	726.947	755.221	642.921
0.2371	728.54	757.212	648.098
0.2372	730.133	759.203	653.275
0.2373	731.726	761.194	658.452
0.2374	732.921	763.186	663.23
0.2375	734.513	765.177	665.62
0.2376	736.106	767.168	667.611
0.2377	737.699	769.159	669.602
0.2378	739.292	771.15	671.593
0.2379	741.283	772.743	673.186
0.238	742.876	774.336	674.779
0.2381	744.469	775.929	676.372
0.2382	746.062	777.522	677.567
0.2383	747.655	778.717	678.761
0.2384	749.248	780.309	679.956
0.2385	750.841	781.902	681.151
0.2386	752.434	783.495	681.947
0.2387	753.629	785.088	682.744
0.2388	754.823	789.071	683.142
0.2389	755.62	793.053	683.938
0.239	756.814	797.035	684.337
0.2391	757.611	800.619	684.735
0.2392	758.407	804.203	685.133
0.2393	758.806	805.398	685.531
0.2394	759.602	806.593	685.531
0.2395	760	807.389	685.531
0.2396	760.398	808.186	685.531
0.2397	760.797	808.584	685.531
0.2398	761.195	808.584	685.531
0.2399	761.195	808.186	685.531
0.24	760.797	807.389	685.531
0.2401	760.398	806.194	685.531
0.2402	760	805	685.531
0.2403	759.204	803.805	685.531
0.2404	758.407	802.212	685.531
0.2405	757.611	800.221	685.531
0.2406	756.416	798.23	685.531
0.2407	755.221	795.84	685.531
0.2408	754.027	793.451	685.531
0.2409	752.434	791.062	685.531
0.241	750.841	789.07	685.531
0.2411	749.248	787.079	685.531
0.2412	747.257	785.486	685.133
0.2413	745.664	783.894	684.735
0.2414	744.071	782.301	683.938
0.2415	742.478	780.708	682.744
0.2416	740.885	779.115	681.151
0.2417	739.292	777.124	679.558
0.2418	737.301	775.132	677.567
0.2419	735.708	773.141	675.575
0.242	734.115	771.15	673.584
0.2421	732.522	769.159	671.593
0.2422	730.929	767.168	669.602
0.2423	729.336	765.177	667.611
0.2424	727.345	763.186	665.62
0.2425	725.752	761.194	663.629
0.2426	724.159	758.805	661.637
0.2427	722.567	756.416	659.248
0.2428	720.974	754.026	656.859
0.2429	719.381	751.637	654.469
0.243	717.39	749.247	652.08
0.2431	715.398	747.256	649.292
0.2432	713.805	745.265	646.903
0.2433	712.213	743.274	644.513
0.2434	710.62	741.283	642.124
0.2435	709.425	739.292	639.735
0.2436	708.23	737.301	637.744
0.2437	707.036	735.309	636.151
0.2438	705.841	733.717	634.558
0.2439	705.044	732.124	632.965
0.244	704.248	730.531	631.372
0.2441	703.85	729.336	630.177
0.2442	703.452	728.141	628.584
0.2443	703.452	726.947	627.39
0.2444	703.452	725.752	626.593
0.2445	703.452	724.955	625.797
0.2446	703.452	724.159	625
0.2447	703.452	723.363	624.602
0.2448	703.452	722.566	624.204
0.2449	703.85	722.168	623.806
0.245	704.248	721.77	623.806
0.2451	705.044	721.371	623.806
0.2452	705.841	721.77	623.806
0.2453	707.036	722.168	623.806
0.2454	707.832	722.964	623.806
0.2455	709.027	724.159	624.204
0.2456	709.823	725.752	624.602
0.2457	711.018	727.345	625.398
0.2458	712.213	729.734	626.195
0.2459	713.407	732.522	627.39
0.246	714.602	735.309	628.186
0.2461	716.195	738.495	629.381
0.2462	717.788	741.681	630.575
0.2463	718.982	744.469	631.77
0.2464	720.575	746.858	632.965
0.2465	722.168	749.247	634.558
0.2466	723.761	751.239	636.151
0.2467	724.956	753.23	638.142
0.2468	726.549	755.221	642.921
0.2469	728.142	757.212	648.098
0.247	729.735	759.203	653.275
0.2471	731.328	761.194	658.452
0.2472	732.921	763.186	663.23
0.2473	734.513	765.177	665.62
0.2474	736.106	767.168	667.611
0.2475	737.699	769.159	669.602
0.2476	739.292	770.752	671.593
0.2477	740.885	772.345	673.186
0.2478	742.478	773.938	674.779
0.2479	744.071	775.531	676.372
0.248	745.664	777.124	677.567
0.2481	747.257	778.717	678.761
0.2482	748.85	780.309	679.956
0.2483	750.443	781.902	681.151
0.2484	752.036	783.495	681.947
0.2485	753.23	785.088	682.744
0.2486	754.425	788.672	683.142
0.2487	755.62	792.655	683.938
0.2488	756.416	796.637	684.337
0.2489	757.213	800.221	684.735
0.249	758.009	803.805	685.133
0.2491	758.407	805.398	685.531
0.2492	759.204	806.593	685.531
0.2493	760	807.389	685.531
0.2494	760.398	808.186	685.531
0.2495	760.797	808.584	685.531
0.2496	761.195	808.584	685.531
0.2497	761.195	808.186	685.531
0.2498	760.797	807.389	685.531
0.2499	760.398	806.593	685.531
0.25	760	805.398	685.531
0.2501	759.204	804.203	685.531
0.2502	758.407	802.61	685.531
0.2503	757.611	801.017	685.531
0.2504	756.416	798.628	685.531
0.2505	755.221	796.239	685.531
0.2506	754.027	793.849	685.531
0.2507	752.434	791.46	685.531
0.2508	750.841	789.07	685.531
0.2509	749.248	787.478	685.531
0.251	747.257	785.885	685.133
0.2511	745.664	784.292	684.735
0.2512	744.071	782.699	683.938
0.2513	742.478	781.106	682.744
0.2514	740.885	779.115	681.151
0.2515	739.292	777.124	679.558
0.2516	737.301	775.132	677.567
0.2517	735.708	773.141	675.575
0.2518	734.115	771.15	673.584
0.2519	732.522	769.159	671.593
0.252	730.929	767.168	669.602
0.2521	729.336	765.177	667.611
0.2522	727.345	763.186	665.62
0.2523	725.752	761.194	663.629
0.2524	724.159	759.203	661.637
0.2525	722.567	756.814	659.646
0.2526	720.974	754.424	657.257
0.2527	719.381	752.035	654.867
0.2528	717.39	749.646	652.478
0.2529	715.398	747.256	649.69
0.253	713.805	745.265	646.903
0.2531	712.213	743.274	644.513
0.2532	710.62	741.283	642.124
0.2533	709.425	739.292	639.735
0.2534	708.23	737.301	637.744
0.2535	707.036	735.309	636.151
0.2536	705.841	733.717	634.558
0.2537	705.044	732.124	632.965
0.2538	704.248	730.531	631.77
0.2539	703.85	729.336	630.575
0.254	703.452	728.141	628.983
0.2541	703.452	726.947	627.788
0.2542	703.452	725.752	626.991
0.2543	703.452	724.955	625.797
0.2544	703.452	724.159	625
0.2545	703.452	723.363	624.602
0.2546	703.452	722.566	624.204
0.2547	703.85	722.168	623.806
0.2548	704.248	721.77	623.806
0.2549	705.044	721.371	623.806
0.255	705.841	721.77	623.806
0.2551	707.036	722.168	623.806
0.2552	707.832	722.964	623.806
0.2553	709.027	723.761	624.204
0.2554	709.823	725.354	624.602
0.2555	711.018	726.947	625.398
0.2556	712.213	729.336	626.195
0.2557	713.407	732.124	627.39
0.2558	714.602	735.309	628.186
0.2559	716.195	738.097	629.381
0.256	717.788	741.283	630.575
0.2561	718.982	744.07	631.77
0.2562	720.575	746.46	632.965
0.2563	722.168	748.849	634.558
0.2564	723.761	751.239	636.151
0.2565	724.956	753.23	638.142
0.2566	726.549	755.221	642.921
0.2567	728.142	757.212	648.098
0.2568	729.735	759.203	653.275
0.2569	731.328	761.194	658.452
0.257	732.921	763.186	663.23
0.2571	734.513	765.177	665.62
0.2572	736.106	767.168	667.611
0.2573	737.699	769.159	669.602
0.2574	739.292	770.752	671.593
0.2575	740.885	772.345	673.186
0.2576	742.478	773.938	674.779
0.2577	744.071	775.531	676.372
0.2578	745.664	777.124	677.567
0.2579	747.257	778.717	678.761
0.258	748.85	780.309	679.956
0.2581	750.443	781.902	681.151
0.2582	752.036	783.495	681.947
0.2583	753.23	785.088	682.744
0.2584	754.425	788.672	683.142
0.2585	755.62	792.655	683.938
0.2586	756.416	796.637	684.337
0.2587	757.213	800.221	684.735
0.2588	758.009	803.805	685.133
0.2589	758.407	805.398	685.531
0.259	759.204	806.593	685.531
0.2591	760	807.389	685.531
0.2592	760.398	808.186	685.531
0.2593	760.797	808.584	685.531
0.2594	761.195	808.584	685.531
0.2595	761.195	808.186	685.531
0.2596	760.797	807.389	685.531
0.2597	760.398	806.593	685.531
0.2598	760	805.398	685.531
0.2599	759.204	804.203	685.531
0.26	758.407	802.61	685.531
0.2601	757.611	801.017	685.531
0.2602	756.416	798.628	685.531
0.2603	755.221	796.239	685.531
0.2604	754.027	793.849	685.531
0.2605	752.567	791.062	685.531
0.2606	751.239	789.07	685.531
